# Supplementary material for: Modeling and Preliminary Analysis of the Impact of Meteorological Conditions on the COVID-19 Epidemic
Source: Int J Environ Res Public Health. 2022 May 18;19(10):6125. doi: 10.3390/ijerph19106125 (PMC9140896; doi:10.3390/ijerph19106125)
Supplement: Supplementary file 1 [file ijerph-19-06125-s001.zip]

Archive with 1 entries (1 files):
- ijerph-1717990-supplementary.pdf
